# Supplementary material for: Computed cardiopulmonography: Effects of physical characteristics on lung parameter estimates
Source: Exp Physiol. 2025 Jul 17;111(1):300–13. doi: 10.1113/EP092423 (PMC12756859; doi:10.1113/EP092423)
Supplement: Supplementary file 1 — Individual participants' physical characteristics and CCP parameter values [file EPH-111-300-s001.xlsx]

## Sheet: Healthy controls
Sex	Age / years	Height / m	Weight / kg	BMI / kgm-2	FRC / L(BTPS)	VD (end-insp) / L(BTPS)	σlnCL	σVD	Zscore_FRC	Zscore_VD	Z_σlnCL	Z_σVD
M	40	1.79	80	25	4.04831	0.180351	0.413855	0.352936	1.13963	0.59723	-1.01717	0.21216
F	22	1.72	65	21.9713	3.54024	0.0983224	0.530274	0.434458	-0.3754	-0.3328	0.58415	1.40673
F	22	1.7	48	16.609	3.29525	0.11473	0.516823	0.444654	0.98848	-0.46738	0.76638	1.22112
M	22	1.78	74	23.3556	4.05264	0.157349	0.467236	0.409171	1.55355	0.49478	-0.08763	0.7608
M	22	1.75	68	22.2041	3.50921	0.135398	0.529402	0.368996	0.54612	-0.38102	0.75456	0.02944
F	37	1.59	58	22.9421	2.24777	0.120315	0.498885	0.343169	-0.31979	0.58506	0.24198	-0.0276
M	39	1.83	69	20.6038	4.31843	0.189166	0.342755	0.240305	0.48042	0.19849	-1.94294	-1.85831
F	32	1.6	56	21.875	2.73104	0.0868172	0.398637	0.317905	0.55572	-1.21998	-0.98068	-0.60288
M	33	1.82	99	29.8877	3.19399	0.10808	0.619559	0.366382	-0.29921	-1.59887	1.99055	0.30406
F	40	1.62	49	18.6709	3.28681	0.126887	0.441564	0.333087	0.682	0.06107	-0.64178	-0.14918
M	65	1.86	80	23.1241	4.8608	0.197523	0.684765	0.282498	1.29866	-0.03439	1.44344	-0.68429
M	66	1.75	73	23.8367	3.72023	0.185348	0.663852	0.298242	0.31054	0.07287	1.10694	-0.38554
M	71	1.76	79	25.5036	3.79633	0.182431	0.533916	0.26284	0.54356	0.0413	-0.92053	-0.97198
M	61	1.86	105	30.3503	3.89291	0.166517	0.52367	0.402889	0.25361	-0.12025	-0.52767	1.45685
M	65	1.74	80	26.4236	3.33387	0.16643	0.532203	0.320367	-4.77792e-05	-0.17492	-0.6234	0.00509
M	47	1.69	80	28.0102	2.68673	0.115186	0.59699	0.353271	-0.23115	-1.43205	1.16567	0.34641
M	20	1.85	75	21.9138	3.71865	0.123617	0.572804	0.253035	-0.28202	-1.15944	1.24458	-2.15727
M	21	1.94	105	27.8988	4.41548	0.191902	0.51546	0.354949	1.04191	1.62094	0.52236	-0.26324
M	20	1.77	74	23.6203	3.30079	0.123989	0.476731	0.356654	0.13496	-0.63893	-0.05697	-0.27098
F	20	1.64	64	23.8	1.90038	0.0867829	0.490249	0.362021	-1.14334	-0.49508	0.12617	-0.17326
F	21	1.63	53	19.9	2.55148	0.0843212	0.442345	0.338886	-0.28376	-1.19843	-0.46817	-0.55566
M	20	1.71	60	20.5191	4.00775	0.160461	0.439595	0.369382	1.99255	0.62376	-0.56008	-0.03927
F	20	1.62	57	21.7193	2.35132	0.0935596	0.456949	0.400487	-0.19813	-0.25768	-0.32497	0.52697
F	19	1.67	52	18.6453	2.38686	0.0928136	0.507944	0.343707	-1.39819	-0.86926	0.29826	-0.54743
M	36	1.8	69	21.3	3.34912	0.139023	0.451485	0.369062	-1.09174	-1.21221	-0.36821	0.42199
M	28	1.86	86	24.9	3.8767	0.150431	0.367816	0.287026	0.14099	-0.18983	-1.34737	-1.27111
M	23	1.73	59	19.7	3.54819	0.211183	0.368185	0.34029	0.40028	1.77635	-1.39614	-0.4578
M	37	1.85	67	19.6	5.23676	0.14344	0.57571	0.288474	2.12764	-1.49258	1.28278	-1.02327
M	25	1.81	78	23.8	3.49511	0.173175	0.441469	0.346556	-0.13584	0.80116	-0.36181	-0.27747
M	26	1.84	80	23.6	3.57199	0.233659	0.347704	0.330983	-0.42571	2.29271	-1.6221	-0.5298
F	21	1.6	45	17.6	2.77108	0.102233	0.493665	0.43337	0.1719	-0.35289	0.22709	1.16435
F	27	1.8	80	24.7	3.45419	0.113169	0.358345	0.403164	-0.01846	0.07958	-1.47406	0.81418
M	44	1.77	96	30.6	2.36059	0.176586	0.442038	0.374906	-1.66365	1.00329	-0.79913	0.68785
M	32	1.76	76	24.5	3.69627	0.135506	0.381893	0.305615	0.87748	-0.64476	-1.20751	-0.82661
M	20	1.94	84	22.3	3.85835	0.120949	0.512833	0.480726	-1.03866	-1.54057	0.43213	1.98766
M	20	1.83	75	22.4	3.28425	0.145929	0.426018	0.388616	-0.90827	-0.09676	-0.74402	0.31088
M	19	1.7	67	23.2	3.44996	0.147638	0.558536	0.398863	1.41114	0.61965	0.98366	0.45665
M	20	1.73	65	21.7	3.09741	0.157356	0.381876	0.32447	-0.10487	0.59974	-1.34203	-0.85685
M	20	1.76	76	24.5	3.58329	0.143774	0.483809	0.264197	1.04629	0.33187	0.03891	-1.95408
M	19	1.9	80	22.2	3.59607	0.168577	0.456549	0.3099	-1.09839	0.51095	-0.39802	-1.16286
M	22	1.75	70	22.9	3.01557	0.172679	0.466849	0.445304	-0.43816	1.06911	-0.09287	1.41857
M	20	1.83	67	20	3.6529	0.151987	0.458961	0.354485	-0.5267	-0.1953	-0.29772	-0.31046
M	20	1.93	92	24.7	4.43874	0.157885	0.449934	0.34188	0.7847	0.27894	-0.42001	-0.53993
M	20	1.83	80	23.9	2.78505	0.131928	0.50759	0.265104	-1.77202	-0.47472	0.36109	-1.93756
M	20	1.75	85	27.7551	2.03846	0.0973157	0.505188	0.384137	-1.78723	-1.45643	0.32854	0.22933
M	20	1.83	67	20	3.82343	0.188966	0.475694	0.366526	-0.14493	1.02362	-0.07102	-0.09127
M	20	1.75	60	19.6	3.74206	0.232119	0.522035	0.320355	0.66446	2.40777	0.55679	-0.93177
F	21	1.58	53	21.2	2.72551	0.0885709	0.465628	0.402851	1.09987	-0.5382	-0.15274	0.60877
M	20	1.73	72	24.1	3.0388	0.173011	0.504779	0.267774	0.17468	1.43254	0.32301	-1.88896
F	30	1.58	50	20	1.7635	0.111465	0.502675	0.45124	-1.60203	0.09136	0.46218	1.7731
F	33	1.62	50	19.1	2.84373	0.135631	0.55528	0.4103	-0.04833	0.76349	1.11971	1.10355
M	35	1.63	77	29	2.86987	0.151024	0.524111	0.255773	1.4452	0.82414	0.64545	-1.66273
F	55	1.58	74.5	29.843	2.17449	0.154302	0.424886	0.320592	0.34128	2.23157	-1.55571	-0.12357
M	45	1.78	81	25.5	4.0578	0.1678	0.463	0.3642	1.26691	0.12532	-0.55901	0.51081
M	40.5	1.82	89.9	25.4657	2.83919	0.126074	0.488553	0.296613	-1.90424	-1.47892	-0.02449	-0.80328
F	50.1	1.76	66.9	21.5974	4.12851	0.156559	0.420453	0.357097	0.94912	0.80762	-1.37255	0.46682
F	51.8	1.66	65.5	23.7698	2.87798	0.143817	0.423181	0.226948	-0.10402	0.9434	-1.41861	-1.87591
F	36.1	1.58	77	29.132	1.68267	0.10704	0.407308	0.315357	-0.47638	0.69315	-0.96981	-0.55346
M	49.15	1.9	89	24.6537	4.76234	0.189726	0.507582	0.296503	1.07021	0.16966	-0.14654	-0.65145
M	27.8	1.69	63.8	22.3382	3.68473	0.135086	0.577011	0.365993	1.58829	-0.47062	1.48745	0.16072
M	35.1	1.91	82	22.4775	4.32431	0.215921	0.659179	0.412962	-0.0959	1.05548	2.47242	1.20105
M	37.2	1.8	76.4	23.5802	4.3648	0.17799	0.514224	0.400973	1.55091	0.41853	0.44316	1.02896
M	39.9	1.67	77	27.6095	2.59628	0.125203	0.469661	0.418588	-0.05797	-0.70451	-0.25732	1.40532
M	32.2	1.78	90.7	28.6264	3.36486	0.133951	0.55975	0.443615	0.46881	-0.34342	1.19791	1.69053
M	32.4	1.79	76.9	23.7698	3.63882	0.141399	0.394938	0.380961	0.2144	-0.62066	-1.03911	0.55488
M	53	1.74	76	25.1024	2.45282	0.124215	0.573103	0.309472	-1.99017	-1.67994	0.55294	-0.35543
M	48.2	1.82	91.6	27.6537	4.54246	0.209949	0.426364	0.320907	2.07549	1.37399	-1.20181	-0.22271
M	37.1	1.74	78	25.763	3.12798	0.144538	0.508821	0.374606	-0.05691	-0.26745	0.37328	0.54684
M	28.3	1.81	75.3	22.9846	3.35816	0.169514	0.398818	0.436719	-0.69019	0.41103	-0.92883	1.46239
M	28.7	1.77	64.4	20.556	3.11933	0.138362	0.474169	0.394822	-1.13945	-0.92072	0.08937	0.71085
M	25.6	1.79	75.5	23.5636	2.9044	0.132098	0.526863	0.430662	-1.25252	-0.70327	0.80184	1.27245
M	55	1.83	76	22.694	3.73752	0.155988	0.556583	0.307102	-0.75019	-1.07461	0.22846	-0.36915
M	62	1.8	76	23.4568	4.31924	0.232983	0.464197	0.355405	0.96997	1.20924	-1.38597	0.60538
M	52	1.78	84	26.5118	3.02507	0.153028	0.612566	0.378039	-1.02246	-0.47694	1.13722	0.87763
M	72	1.74	103	34.0203	3.52064	0.133949	0.595409	0.383647	1.31581	-0.80313	-0.14103	1.23833
F	37	1.77	65	20.7476	3.46894	0.107279	0.499652	0.376131	-0.54841	-1.04453	0.25238	0.57246
M	44	1.67	113	40.5178	1.68004	0.110565	0.531754	0.455259	-0.69499	-0.43057	0.4163	2.15062
M	80	1.85	70	20.4529	4.53339	0.263539	0.47733	0.313188	0.02783	0.97631	-2.16922	0.03939
F	80	1.78	60	18.937	4.37349	0.170023	0.615985	0.260228	0.29221	0.17505	-0.29079	-0.92469
M	60	1.78	67	21.1463	3.73855	0.135992	0.699877	0.253481	-0.43902	-1.98485	1.91188	-1.27612
M	61	1.76	80	25.8264	3.77398	0.146008	0.700892	0.213232	0.67899	-0.9607	1.87324	-1.99569
M	61	1.58	68	27.2392	2.60982	0.136964	0.608071	0.227411	0.86548	-0.46279	0.61574	-1.73758
M	68	1.78	85	26.8274	3.18346	0.214869	0.715634	0.398868	-0.86225	1.08866	1.70179	1.46999
M	68	1.85	86	25.1278	3.425	0.198733	0.62825	0.333978	-1.50168	0.21215	0.51796	0.28873
F	68	1.7	58	20.0692	2.69533	0.135483	0.709724	0.349734	-1.99008	-0.40638	1.62172	0.57555
F	61	1.63	68	25.5937	2.6977	0.1343	0.5407	0.245	0.072	0.66737	-0.29696	-1.41738
M	78	1.78	69	21.7776	4.1396	0.28842	0.603831	0.298483	0.33858	1.9478	-0.34846	-0.24841
F	57	1.61	50	19.2894	2.70008	0.113849	0.557714	0.333952	-0.67343	-0.89781	0.14155	0.14802
M	65	1.8	93	28.7037	2.93975	0.119779	0.604824	0.354532	-1.37028	-1.99844	0.36042	0.62703
M	72	1.68	63	22.3214	3.17046	0.20577	0.446408	0.283534	-0.27775	0.61522	-2.15963	-0.58416
F	69	1.67	82.5	29.5816	2.3204	0.1346	0.6358	0.353	-0.89694	0.76966	0.56679	0.6466
F	74	1.58	70	28.04	2.32977	0.119452	0.668531	0.317201	0.17862	0.21204	0.7424	0.05049
